# Supplementary material for: Age-Dependent Inflammatory Microenvironment Mediates Alveolar Regeneration
Source: Int J Mol Sci. 2024 Mar 20;25(6):3476. doi: 10.3390/ijms25063476 (PMC10970842; doi:10.3390/ijms25063476)
Supplement: Supplementary file 1 [file ijms-25-03476-s001.zip]

Archive with 1 entries (1 files):
- ijms-2843958-supplementary.pdf
